# Supplementary material for: Intra-Tumoral Secondary Follicle-like Tertiary Lymphoid Structures Are Associated with a Superior Prognosis of Overall Survival of Perihilar Cholangiocarcinoma
Source: Cancers (Basel). 2022 Dec 12;14(24):6107. doi: 10.3390/cancers14246107 (PMC9776022; doi:10.3390/cancers14246107)
Supplement: Supplementary file 1 [file cancers-14-06107-s001.zip]

Archive with 1 entries (1 files):
- cancers-2075032-supplementary.pdf
